# Supplementary material for: Severe COVID-19 Outcomes in Five Latin American Countries in the Postvaccination Era
Source: Viruses. 2024 Jun 26;16(7):1025. doi: 10.3390/v16071025 (PMC11281361; doi:10.3390/v16071025)
Supplement: Supplementary file 1 [file viruses-16-01025-s001.zip]

Archive with 1 entries (1 files):
- viruses-3022721-supplementary.pdf
